# Supplementary material for: Machine learning identifies molecular targets of Di (2-ethylhexyl) phthalate in pulmonary arterial hypertension
Source: Front Bioinform. 2026 Mar 20;6:1711637. doi: 10.3389/fbinf.2026.1711637 (PMC13047148; doi:10.3389/fbinf.2026.1711637)
Supplement: Supplementary file 7 [file Table1.xlsx]

## Sheet: Sheet1
GEO accession	controls	treats	Platform	Organism	Experiment type
GSE24988	22	94	GPL6244	Homo sapiens	Expression profiling by array
GSE48149	9	18	GPL16221	Homo sapiens	Expression profiling by array
GSE113439	11	15	GSE113439	Homo sapiens	Expression profiling by array
GSE22356	10	18	GPL570	Homo sapiens	Expression profiling by array
GSE33463	14	80	GPL6947	Homo sapiens	Expression profiling by array
GSE73674	18	12	GPL20982	Homo sapiens	Expression profiling by array
